# Supplementary material for: Enhancing book genre classification with BERT and InceptionV3: a deep learning approach for libraries
Source: PeerJ Comput Sci. 2025 Jun 5;11:e2934. doi: 10.7717/peerj-cs.2934 (PMC12193415; doi:10.7717/peerj-cs.2934)
Supplement: Supplemental Information 1 [file peerj-cs-11-2934-s001.zip]

Archive with 8 entries (5 files):
- dataset/
- dataset/images_test/
- dataset/images_train/
- README.md
- dataset.py
- model.py
- training_fuctions.py
- running.py
