# Supplementary material for: Enhancing book genre classification with BERT and InceptionV3: a deep learning approach for libraries
Source: PeerJ Comput Sci. 2025 Jun 5;11:e2934. doi: 10.7717/peerj-cs.2934 (PMC12193415; doi:10.7717/peerj-cs.2934)
Supplement: Supplemental Information 1 [file peerj-cs-11-2934-s001.zip › README.md]

# Book genre classification in libraries

## Introduction

This repository implements a approach utilizing multi pretraining models for Book Genre Classification

## Requirements
Python libraries requirments:

```bash
PyTorch >= 2.0.0
transformers >= 4.41.2
```

## Data Processing

You must to download data from [repo](https://github.com/uchidalab/book-dataset>) and divide this data into `./dataset/images_train` and `./dataset/images_test` respectively

Embedding sentence and Data Agumentations are implemented in `./dataset.py`

```bash
python dataset.py
```

## Implementation

- **Architecture**: `model.py` .
- **Training Fucntions**: `training_function.py`.

## Running training models 
```bash
python running.py
```

## Acknowledgments
We thank all contributors and resources that made this project possible.
