# Supplementary material for: Enhancing book genre classification with BERT and InceptionV3: a deep learning approach for libraries
Source: PeerJ Comput Sci. 2025 Jun 5;11:e2934. doi: 10.7717/peerj-cs.2934 (PMC12193415; doi:10.7717/peerj-cs.2934)
Supplement: Supplemental Information 1 [file peerj-cs-11-2934-s001.zip › dataset.py]

from torch.utils.data import Dataset
from torchvision import transforms
import torch
from PIL import Image
import os
from transformers import BertTokenizer

train_transform = transforms.Compose([
    transforms.Resize((299, 299)),
    transforms.RandomHorizontalFlip(),
    transforms.RandomRotation(15),
    transforms.ColorJitter(brightness=0.2, contrast=0.2, saturation=0.2, hue=0.1),
    transforms.RandomAffine(degrees=0, translate=(0.1, 0.1)),
    transforms.ToTensor(),
    transforms.Normalize(mean=[0.485, 0.456, 0.406], std=[0.229, 0.224, 0.225]),
])

test_transform = transforms.Compose([
    transforms.Resize((299, 299)),
    transforms.ToTensor(),
    transforms.Normalize(mean=[0.485, 0.456, 0.406], std=[0.229, 0.224, 0.225]),
])


class CustomDataset(Dataset):
    def __init__(self, texts, images, labels, image_dir, categories, transform=None, pretrained_bert='bert-base-uncased'):
        self.image_dir = image_dir
        self.labels = labels
        self.texts = texts
        self.transform = transform
        self.categories = categories
        self.images = images
        self.tokenizer = BertTokenizer.from_pretrained(pretrained_bert)

    def __len__(self):
        return len(self.texts)

    def __getitem__(self, idx):
        
        text = self.texts[idx]     
        label = self.labels[idx]    

        category_folder = str(self.categories[idx])
        img_path = os.path.join(self.image_dir, category_folder, self.images[idx])
        image = Image.open(img_path).convert("RGB")

        if self.transform:
            image = self.transform(image)

        encoding = self.tokenizer(text, padding='max_length', truncation=True, max_length=32, return_tensors='pt')
        return {
            'image': image,
            'input_ids': encoding['input_ids'].squeeze(0), 
            'attention_mask': encoding['attention_mask'].squeeze(0),
            'label': torch.tensor(label, dtype=torch.long)
        }
    
