# Supplementary material for: Enhancing book genre classification with BERT and InceptionV3: a deep learning approach for libraries
Source: PeerJ Comput Sci. 2025 Jun 5;11:e2934. doi: 10.7717/peerj-cs.2934 (PMC12193415; doi:10.7717/peerj-cs.2934)
Supplement: Supplemental Information 1 [file peerj-cs-11-2934-s001.zip › model.py]

import torch
import torch.nn as nn
import torchvision.models as models
from transformers import BertModel, BertTokenizer

class CombinedModel(nn.Module):
    def __init__(self, num_classes, pretrained_bert='bert-base-uncased'):
        super(CombinedModel, self).__init__()
        
        # BERT model
        self.bert = BertModel.from_pretrained(pretrained_bert)
        self.bert_tokenizer = BertTokenizer.from_pretrained(pretrained_bert)
        self.fc_bert = nn.Linear(768, 512) # Reduce to 512 features

        # InceptionV3 model
        self.inception = models.inception_v3(pretrained=True)
        self.inception.aux_logits = False
        self.inception.fc = nn.Linear(self.inception.fc.in_features, 512)  # Reduce to 512 features

        # Attention
        self.attention = nn.MultiheadAttention(embed_dim=512, num_heads=4)

        self.fc = nn.Linear(512, num_classes) 

    def forward(self, images, sequences):
        # Process images
        image_features = self.inception(images)

        # Process sequences
        attention_mask = (sequences != 0).long()  # Create attention mask
        bert_output = self.bert(sequences, attention_mask=attention_mask)
        sequence_features = bert_output.pooler_output  # Get the pooled output
        sequence_features = self.fc_bert(sequence_features)

        attention_output, _ = self.attention(image_features, image_features, sequence_features)
        # Final classification layer
        output = self.fc(attention_output)
        return output
