# Supplementary material for: Enhancing book genre classification with BERT and InceptionV3: a deep learning approach for libraries
Source: PeerJ Comput Sci. 2025 Jun 5;11:e2934. doi: 10.7717/peerj-cs.2934 (PMC12193415; doi:10.7717/peerj-cs.2934)
Supplement: Supplemental Information 1 [file peerj-cs-11-2934-s001.zip › training_fuctions.py]

import torch

def train_model(model, train_loader, criterion, optimizer, device, num_epochs):
    model.train() 
    for epoch in range(num_epochs):
        total_loss = 0
        for batch in train_loader:
            images = batch['image'].to(device)
            input_ids = batch['input_ids'].to(device)
            attention_mask = batch['attention_mask'].to(device)
            labels = batch['label'].to(device)

            optimizer.zero_grad()

            outputs = model(images, input_ids)

            loss = criterion(outputs, labels)
            total_loss += loss.item()
            loss.backward()
            optimizer.step()

        avg_loss = total_loss / len(train_loader)
        print(f'Epoch [{epoch + 1}/{num_epochs}], Loss: {avg_loss:.4f}')

def evaluate_model(model, valid_loader, criterion, device):
    model.eval() 
    total_loss = 0
    correct = 0
    total = 0

    with torch.no_grad(): 
        for batch in valid_loader:
            images = batch['image'].to(device)
            input_ids = batch['input_ids'].to(device)
            attention_mask = batch['attention_mask'].to(device)
            labels = batch['label'].to(device)

            outputs = model(images, input_ids)

            loss = criterion(outputs, labels)
            total_loss += loss.item()

            _, predicted = torch.max(outputs.data, 1)
            total += labels.size(0)
            correct += (predicted == labels).sum().item()

    avg_loss = total_loss / len(valid_loader)
    accuracy = correct / total * 100
    print(f'Validation Loss: {avg_loss:.4f}, Accuracy: {accuracy:.2f}%')
