# Supplementary material for: Enhancing book genre classification with BERT and InceptionV3: a deep learning approach for libraries
Source: PeerJ Comput Sci. 2025 Jun 5;11:e2934. doi: 10.7717/peerj-cs.2934 (PMC12193415; doi:10.7717/peerj-cs.2934)
Supplement: Supplemental Information 1 [file peerj-cs-11-2934-s001.zip › running.py]

import pandas as pd
from torch.utils.data import  DataLoader, random_split
import torch.nn as nn
import torch.optim as optim
import torch
from model import CombinedModel
from dataset import CustomDataset, train_transform, test_transform
from training_fuctions import train_model, evaluate_model


# Read data
df_train = pd.read_csv("./dataset/book30-listing-test.csv", names=["ASIN", "FILENAME", "IMAGE_URL", "TITLE", "AUTHOR", "CATEGORY ID", "CATEGORY"], engine="python", encoding='ISO-8859-1')
df_test = pd.read_csv("./dataset/book30-listing-test.csv", names=["ASIN", "FILENAME", "IMAGE_URL", "TITLE", "AUTHOR", "CATEGORY ID", "CATEGORY"], engine="python", encoding='ISO-8859-1')
data_dir = './dataset/images_train'
test_dir = './dataset/images_test'

test_texts = df_test["TITLE"].tolist()
test_labels = df_test["CATEGORY ID"].tolist()
test_category = df_test["CATEGORY"].tolist()
test_images = df_test["FILENAME"].tolist()

train_texts = df_train["TITLE"].tolist()
train_labels = df_train["CATEGORY ID"].tolist()
train_category = df_train["CATEGORY"].tolist()
train_images = df_train["FILENAME"].tolist()

train_dataset = CustomDataset(train_texts, train_images, train_labels, data_dir, train_category, train_transform)
test_dataset = CustomDataset(test_texts, test_images, test_labels, test_dir, test_category, test_transform)


train_size = int(0.9 * len(train_dataset))  
val_size = len(train_dataset) - train_size
train_dataset, val_dataset = random_split(train_dataset, [train_size, val_size])


batch_size = 32
train_loader = DataLoader(train_dataset, batch_size=batch_size, shuffle=True)
val_loader = DataLoader(val_dataset, batch_size=batch_size, shuffle=False)
test_loader = DataLoader(test_dataset, batch_size=batch_size, shuffle=False)


device = torch.device('cuda' if torch.cuda.is_available() else 'cpu')
model = CombinedModel(num_classes=len(set(train_labels))).to(device)

# Criterion and optimizer
criterion = nn.CrossEntropyLoss()
optimizer = optim.Adam(model.parameters(), lr=0.001)

# Training
train_model(model, train_loader, criterion, optimizer, device, num_epochs=10)

# Validation
evaluate_model(model, val_loader, criterion, device)
